# Supplementary material for: Integrative spatial and single-cell transcriptomics elucidate programmed cell death-driven tumor microenvironment dynamics in hepatocellular carcinoma
Source: Front Immunol. 2025 Jul 16;16:1589563. doi: 10.3389/fimmu.2025.1589563 (PMC12308848; doi:10.3389/fimmu.2025.1589563)
Supplement: Supplementary Table 1 — Programmed cell death (PCD) signatures. A comprehensive list of 2159 genes associated with 15 distinct forms of programmed cell death, including anoikis, apoptosis-like morphology, autophagy, cuproptosis, entotic cell death, extrinsic apoptosis, ferroptosis, immunogenic cell death, intrinsic apoptosis, lysosome-dependent cell death, necroptosis, necrosis-like morphology, necrosis, parthanatos, and pyroptosis. Gene sets were curated from KEGG, MSigDB, peer-reviewed publications, and the GeneCards database. [file Table1.xlsx]

## Sheet: PCD signatures
Supplemental Table S1. Programmed cell death signatures
Anoikis	Apoptosis like morphology	Autophagy	Cuproptosis	Entotic cell death	Extrinsic apoptosis	Ferroptosis	Immunogenic cell death	Intrinsic apoptosis	Lysosome dependent cell death	Necroptosis	Necrosis like morphology	Necrosis	Parthanatos	Pyroptosis
AKT1	ADIPOQ	AMBRA1	ATP7A	AMPK	ABCB1	ABCC1	ABCB1	AATBC	ABL1	RIPK1	ABL1	AAT1	ADPRS	ABL1
BCL2	ADRB3	APOL1	ATP7B	ATG7	ABCC1	ACADSB	ABCC1	AATF	ABL2	RIPK3	AIFM1	ACAN	AIFM1	ACE2
BRMS1	AIFM1	ARNT	CDKN2A	CTNNA1	ABL1	ACO1	ABCG2	ABCB1	ACP2	MLKL	AKT1	ACE	AIMP2	ADAMTS9-AS2
CAV1	ANKRD36B	ARSA	DBT	ATG5	ACE	ACOT1	ABL1	ABCC1	AGFG1	ZBP1	ANXA5	ACE2	CAST	ADORA1
CEACAM5	ANXA1	ARSB	DLAT	BECN1	ACHE	ACSL3	ACE	ABL1	AHR	CASP8	ATG3	ACP5	CUL4A	ADORA2A
CEACAM6	ANXA5	ATF4	DLD	CDC42	ACIN1	ACVR1B	ADA	ACHE	AKT1	TNF	ATG4B	ACTA1	DCAF10	ADORA2B
CHEK2	APAF1	ATF6	DLST	CDH1	AGER	AEBP2	ADAM10	ACIN1	ANXA2	CYLD	AURKA	ACTA2	DDB1	ADORA3
CRYBA1	APOL1	ATG10	FDX1	CYBB	AIFM1	AGPS	AFP	ACTA2	APOD	ITPK1	BAX	ACTA2-AS1	DIABLO	AGER
DAPK2	APP	ATG12	GCSH	DIAPH1	AKT1	ALB	AGER	ACTC1	AQP2	IPMK	BCL2	ADA2	ESR1	AIM2
E2F1	AR	ATG16L1	GLS	EZR	ALB	ALDH3A2	AHR	ACTN2	ARL8B	MAP3K7	BCL2L1	ADAM10	ESR2	AKT1
IKBKG	ATOH1	ATG16L2	LIAS	GZMB	ALOX5	ALOX12B	AKT1	ACVR1	ARSA	CASP6	BECN1	ADAM17	FEN1	ALK
ITGA5	ATP12A	ATG2A	LIPT1	LPAR2	ANXA1	ALOX15B	ALB	ADA	ATG13	TRPM7	BNIP3	ADAMTS2	GPX4	ANO6
ITGB1	ATRIP	ATG2B	MTF1	MAP1LC3A	ANXA5	ALOXE3	ALCAM	AEN	ATG4A	FADD	CAPN1	ADAMTSL2	MAPK8	ANXA1
MAP3K7	ATRIP-TREX1	ATG3	PDHA1	MRTFA	APAF1	AMN	ALK	AIFM1	ATG5	PELI1	CASP1	ADAR	MCL1	ANXA2
MCL1	BAD	ATG4A	PDHB	MTOR	APEX1	ANGPTL7	ALPP	AKT1	ATM	PGLYRP1	CASP2	ADIPOQ	NAMPT	APAF1
MTOR	BAK1	ATG4B	SLC25A3	PI3KC3	APP	ANO6	ANK2	AKT2	ATP13A2	SPATA2	CASP3	AFP	OTUD1	APIP
NOTCH1	BAX	ATG4C	SLC31A1	RHOA	AR	AQP3	ANPEP	AKT3	BACE2	SIRT3	CASP8	AGER	PARP1	APOE
NTRK2	BCL2	ATG4D		RNF146	ARFGEF2	AQP5	ANTXR2	ALB	BCL2L11	HMGB1	CASP9	AKT1	PTEN	APOL1
PDK4	BCL2L1	ATG5		ROCK	ATG14	AQP8	ANXA1	ALOX5	BECN1	TP53	CAT	ALB	RAB33A	ASIC1
PIK3CA	BCL2L10	ATG7		RUBCN	ATG5	ARNTL	ANXA2	ANXA5	C9orf72	TNFRSF1A	CYCS	ALOX5	RIPK1	ATF6
PTK2	BCL2L11	ATG9A		TNFSF10	ATM	ARRDC3	ANXA5	APAF1	CACYBP	MEFV	DIABLO	ANGPT1	RNF146	ATG3
PTRH2	BCL2L2	ATG9B		TP53	ATR	ASNS	APC	API5	CALCOCO2	AIM2	ENDOG	ANXA5	SQSTM1	ATG7
SNAI2	BECN1	ATIC		UVRAG	AVEN	ATF2	APOB	APP	CAPN1	TNFAIP3	ENO1	APOA1	TOMM20	BAK1
SRC	BIK	BAG1			BAD	ATG13	APP	AR	CBL	UCHL1	FAS	APOB		BAX
STK11	BIRC5	BAG3			BAG3	ATG16L1	AREG	AREL1	CBLB	STING1	FASLG	APOE		BCL2
TLE1	BIRC8	BAK1			BAG6	ATG3	ARID1A	ATF2	CBLL1	TNIP1	FGF14	APOH		BECN1
TSC2	CAPN1	BAX			BAK1	ATG4D	ATM	ATG5	CD1D	SERTAD1	FOXP3	APOL1		BHLHE40
	CASP1	BCL2			BAX	ATG7	ATR	ATM	CD274	TRAF2	GAPDH	ARSB		BHLHE41
	CASP2	BCL2L1			BBC3	ATM	ATRX	ATP1A1	CD36	NFKB1	GP6	B2M		BIRC2
	CASP3	BECN1			BCAP31	ATP6V1G2	AURKA	ATR	CD86	CFLAR	GSS	BAG4		BIRC3
	CASP6	BID			BCL10	AURKA	B2M	ATRAID	CDK4	MAPK14	HIF1A	BAK1		BNIP3
	CASP7	BIRC5			BCL2	BACH1	BAD	AVEN	CDK6	FAS	HMGB1	BAX		BRCC3
	CASP9	BIRC6			BCL2A1	BCAT2	BAK1	BAD	CFLAR	BIRC2	HSPA5	BCL2		BRD4
	CAT	BNIP1			BCL2L1	BID	BAP1	BAG1	CHEK1	AIFM1	HTRA2	BCL2L1		BSG
	CAV1	BNIP3			BCL2L10	BLOC1S5-TXNDC5	BAX	BAG3	CLCN7	KLHDC10	IAPP	BDNF-AS		BST2
	CCND1	BNIP3L			BCL2L11	BNIP3	BCAP31	BAG6	CLDN5	SFTPA1	IFNG	BGLAP		BTK
	CD4	C12orf44			BCL2L12	BRD2	BCL2	BAK1	CSNK1A1	GSK3B	IL2RA	BGN		CAMP
	CD40	C17orf88			BCL2L14	BRD3	BCL2L1	BAX	CSNK1E	XIAP	KRT20	BID		CAPN1
	CD44	CALCOCO2			BCL2L15	BRDT	BCL6	BBC3	CTNND1	MYC	KRT5	BIRC2		CARD8
	CD47	CAMKK2			BCL2L2	BRPF1	BCR	BCAP31	CTSB	TNIP3	LETM1	BIRC3		CASP1
	CDKN1A	CANX			BCL2L2-PABPN1	CA9	BECN1	BCL10	CTSD	TLR4	MAP1LC3A	BIRC5		CASP3
	CHP1	CAPN1			BDNF	CAPG	BGLAP	BCL2	CTSK	GJB1	MBL2	BMP2		CASP4
	CUL3	CAPN10			BECN1	CARS1	BID	BCL2A1	CTSL	DNM1L	MYC	BMP6		CASP5
	CYCS	CAPN2			BEX3	CAV1	BIRC2	BCL2L1	CTSV	PTGES3	MYO10	BMP7		CASP6
	DNAH8	CAPNS1			BFAR	CD44	BIRC3	BCL2L10	CUL1	UVRAG	NFKB1	BPI		CASP8
	DNASE1	CASP1			BID	CD82	BIRC5	BCL2L11	DACT1	BRD4	NLRP3	BRAF		CASP9
	DYNC1I2	CASP3			BIK	CDCA3	BMI1	BCL2L13	DAPK1	RB1	NRIP1	C1QTNF1		CD14
	EDN1	CASP4			BIRC2	CDH1	BMP2	BCL2L14	DDR1	SIRT2	PAFAH1B1	C1QTNF2		CD274
	EDNRB	CASP8			BIRC3	CDKN2A	BMP4	BCL2L2	EGF	IKBKB	PARP1	C1QTNF3		CDC37
	EGFR	CCL2			BIRC5	CDO1	BMP6	BCL6	EGFR	DAPK1	PDLIM1	C1QTNF4		CDK9
	ENDOG	CCR2			BIRC6	CEBPG	BRAF	BCR	EI24	FKBP1A	PEPD	C1QTNF5		CDKN2B-AS1
	EPO	CD46			BIRC7	CHMP5	BRCA1	BDNF	FLT1	MIR425	PGR	C1QTNF6		CEBPB
	ETS1	CDKN1A			BMP2	CHMP6	BRCA2	BECN1	FOXO3	EZH2	PLA2G7	C1QTNF7		CEP55
	F2R	CDKN1B			BMP4	CHP1	BRD4	BFAR	FYCO1	NFE2L2	PRKAA1	C1QTNF8		CGAS
	FAM111A	CDKN2A			BMP6	CircIL4R	BSG	BID	GAA	CD274	RAC1	C1QTNF9		CHI3L1
	FAS	CFLAR			BNIP3	CISD1	BTK	BIK	GABARAP	CHMP4B	RIPK1	C1QTNF9B		CHMP1A
	FDFT1	CHMP2B			BOK	CISD2	C11orf65	BIRC2	GABARAPL1	CXCL5	RPAIN	C4A		CHMP2A
	FDPS	CHMP4B			BRAF	CS	C3	BIRC3	GABARAPL2	MIR29B1	SLC2A1	CALCA		CHMP2B
	GADD45A	CLN3			BRCA1	CXCL2	CA9	BIRC5	GABRA1	BCL2	SP1	CASP1		CHMP3
	GLI1	CTSB			C1QBP	CYB5R1	CACNA1A	BIRC6	GBA	AXL	TKT	CASP10		CHMP4A
	GPR87	CTSD			CAPN1	CYBB	CALCA	BIRC7	GDF15	MERTK	TNFRSF10A	CASP2		CHMP4B
	GSN	CTSL1			CASP1	CYP4F8	CALM1	BMF	GPSM1	TYRO3	TNFRSF10B	CASP3		CHMP4C
	GZMA	CX3CL1			CASP10	DAZAP1	CALM2	BMP4	GSK3B	SIRT6	TNFRSF12A	CASP4		CHMP6
	H1-1	CXCR4			CASP12	DCAF7	CALM3	BMP6	HCK	NAT2	TNFRSF1A	CASP5		CHMP7
	H2BC21	DAPK1			CASP14	DDIT3	CALR	BNIP3	HDAC6	SLC39A7	TNFRSF6B	CASP7		CHRFAM7A
	H3C15	DAPK2			CASP2	DDIT4	CASP1	BNIP3L	HGS	USP22	TNFSF10	CASP8		CLEC5A
	HERPUD1	DDIT3			CASP3	DECR1	CASP3	BOK	HIF1A	PANX1	TNFSF12	CASP9		CPTP
	HTRA2	DIRAS3			CASP4	DNAJB6	CASP6	BRAF	HMGB1	PDCD6IP	TNFSF15	CAT		CRTAC1
	IDO1	DLC1			CASP5	DPP4	CASP7	BRCA1	HSPA5	FLOT1	TP53	CBS		CSNK1A1
	IL3	DNAJB1			CASP6	DRD4	CASP8	BRCA2	HSPA8	FLOT2	TYMS	CCL11		CTSG
	JAK2	DNAJB9			CASP7	DRD5	CASP9	C1QBP	IAPP	IL37	USF3	CCL2		CTSV
	JAK3	DRAM1			CASP8	DUOX1	CAT	CAAP1	ICAM1	DIABLO	VIM	CCL20		CXCL8
	JUN	EDEM1			CASP8AP2	DUOX2	CAV1	CADM3	IFNAR1	FASN	XBP1	CCL3		CYCS
	LALBA	EEF2			CASP9	DUSP1	CCL2	CAPN2	IFNGR1	CDK9		CCL4		DDX3X
	LEP	EEF2K			CAT	EGFR	CCL3	CARD16	IGF1R	TIMM50		CCL5		DHX9
	LINGO1	EGFR			CAV1	EGLN2	CCL5	CARD8	IKBKB	SLC25A37		CCR1		DLX6-AS1
	LTF	EIF2AK2			CBL	EIF2AK4	CCND1	CASP1	IL1B	PPP1R3G		CCR6		DNMT1
	MAP3K1	EIF2AK3			CCAR1	ELOVL5	CCND2	CASP10	IL1R1	MIR7-1		CD14		DNMT3A
	MAPK1	EIF2S1			CCL2	EMC2	CCR5	CASP14	IL6	NFKBIA		CD27		DNMT3B
	MAPK13	EIF4EBP1			CCL3	ENPP2	CCR6	CASP2	IL6ST	AURKC		CD36		DPEP1
	MAPK14	EIF4G1			CCL5	EPAS1	CCR7	CASP3	ILKAP	NGFR		CD4		DPP8
	MAPK8	ERBB2			CCNA2	EPT1	CD14	CASP4	IRAK1	FMR1		CD40		DPP9
	MCL1	ERN1			CCNB1	FADS1	CD19	CASP5	IRF3	GNLY		CD40LG		DRD2
	MDM2	ERO1L			CCND1	FADS2	CD2	CASP6	ITGA5	PARP1		CD70		DUOX1
	MIOX	FADD			CCND3	FANCD2	CD209	CASP7	JAK2	HTRA2		CD8A		E2F4
	MIR130A	FAM48A			CCR5	FAR1	CD22	CASP8	KCNB1	HSPA5		CDH23		EED
	MKI67	FAS			CCR6	FBW7	CD247	CASP8AP2	KDM7A	PRKAA2		CDKN2A		EEF2K
	MYC	FKBP1A			CD27	FBXW7	CD27	CASP9	LAMP1	PRKAA1		CDKN2B-AS1		EGFR
	NDE1	FKBP1B			CD274	Fer1HCH	CD274	CAST	LAMP2	PITPNA		CDKN3		ELANE
	NME1	FOS			CD36	FH	CD28	CAT	LAMTOR5	METTL3		CERNA3		ELAVL1
	NOS1	FOXO1			CD4	FLT3	CD33	CAV1	LGALS8	TRAF5		CFLAR		EPHA2
	NOS2	FOXO3			CD40	FNDC5	CD34	CAV3	MAEL	FNDC4		CHUK		ERP44
	NOS3	GAA			CD40LG	FXN	CD36	CBL	MAP1LC3A	FNDC5		COL1A1		EZH2
	PARP1	GABARAP			CD69	FZD7	CD38	CBLIF	MAP1LC3B	FASLG		COL1A2		FADD
	PDE5A	GABARAPL1			CD80	G6PD	CD3E	CCAR1	MAP1LC3C	TXN		COL2A1		FGF21
	PDGFD	GABARAPL2			CD8A	G6PDX	CD4	CCAR2	MAP3K7	RALBP1		COL3A1		FMR1
	PLA2G4A	GAPDH			CDC25C	GABARAPL1	CD40	CCL2	MAPK14	TP53I3		COL5A1		FNDC4
	PLAAT4	GNAI3			CDH1	GABARAPL2	CD40LG	CCNA2	MCL1	GSDMD		COL5A2		FNDC5
	PPP3R2	GNB2L1			CDK1	GABPB1	CD44	CCNB1	MCOLN1	PRKN		COMP		FOXO3
	PRDX4	GOPC			CDK2	GCH1	CD46	CCND1	MCOLN2	HSP90AA1		CPT2		FOXP3
	PRDX5	GRID1			CDK4	GDF15	CD47	CD27	MCOLN3	STUB1		CREB1		FPR2
	PRDX6	GRID2			CDK5	GLUT13	CD55	CD274	MIR33A	TNFSF10		CREBBP		GAS5
	PRKCA	HDAC1			CDK6	GPAT4	CD59	CD4	MIR33B	CDC37		CRP		GBP1
	PRKCD	HDAC6			CDKN1A	GPT2	CD68	CD40	MITF	RELA		CSF1		GBP5
	PRKCE	HGS			CDKN1B	GPX2	CD69	CD40LG	MREG	TRPC6		CSF2		GJA1
	PSIP1	HIF1A			CDKN2A	GRIA3	CD70	CD69	MSTN	SIRT5		CSF3		GLMN
	PTCH1	HSP90AB1			CFLAR	GSK3B	CD79A	CDC25C	MTOR	MIR21		CST3		GPER1
	RAF1	HSPA5			CHEK1	HAMP	CD79B	CDH1	NCOA4	AURKA		CTC1		GSDMA
	RASSF1	HSPA8			CHEK2	HBA1	CD80	CDK1	NEDD4	PLK1		CTLA4		GSDMB
	REN	HSPB8			CHUK	HCAR1	CD81	CDK11B	NLRP3	TNFRSF10B		CTNNB1		GSDMC
	RPS5	IFNG			CLU	HELLS	CD86	CDK2	NLRP6	MYH9		CTSK		GSDMD
	RUNX3	IKBKB			CRADD	HERPUD1	CD8A	CDK4	NOTCH3	CASP10		CXCL10		GSDME
	SALL4	IKBKE			CREB1	HIC1	CD99	CDK5	NUMB	SQSTM1		CXCL8		GSK3B
	SERPINB9	IL24			CREBBP	HILPDA	CDH1	CDK6	PARK7	SOAT1		CXCR3		GSTO1
	SIRT1	IRGM			CRP	HNF4A	CDK1	CDKN1A	PARP1	TNFRSF10A		CYCS		GZMA
	SIRT2	ITGA3			CSF2	HRAS	CDK4	CDKN1B	PDCD1	HGF		CYLD		GZMB
	SIRT3	ITGA6			CSF3	hsa_circ_0008367	CDK6	CDKN2A	PDE1C	SRC		DKC1		H2AB1
	SLC6A3	ITGB1			CTLA4	HSD17B11	CDKN1A	CDKN3	PEBP1	ANXA1		DNM1L		H2AC14
	SNCA	ITGB4			CTNNB1	IDH1	CDKN2A	CFLAR	PHLPP1	CASP2		DSPP		H2AC18
	SQLE	ITPR1			CXCL12	IFNG	CDKN3	CHEK1	PKLR	FPR1		DVL3		H2AC19
	STAT5A	KIAA0226			CXCL2	IL1B	CEACAM1	CHEK2	PKM	MIF		EDA		H2AC20
	STK17B	KIAA0652			CXCL5	IL33	CEACAM3	CHUK	PLEKHM1	BCL2L1		EDA2R		H2AC4
	TDRD3	KIAA0831			CXCL8	INTS2	CEACAM5	CIAPIN1	PPARG	KL		EDAR		H2AC6
	TERF1	KIF5B			CXCR3	ISCU	CEACAM6	CLU	PPIA	TNFRSF21		EDN1		H2AC7
	TERT	KLHL24			CXCR4	JDP2	CEP85L	CRADD	PRKAA1	BMI1		EGF		H2AC8
	TFPT	LAMP1			CYCS	JUN	CFLAR	CREB1	PROM1	BBC3		EGFR		H2AJ
	TGM1	LAMP2			CYLD	KIM-1	CHAT	CREBBP	PTGS2	AVEN		EGR1		H2AX
	THBS1	MAP1LC3A			DAB2IP	KLHL24	CHGA	CSE1L	PTPN11	ZNF7		ELANE		H2AZ1
	TLR3	MAP1LC3B			DAPK1	KRAS	CIITA	CSF2	RAB21	PTEN		ELN		H2AZ2
	TNF	MAP1LC3C			DAPK2	LAMP2	CLU	CSNK2A1	RAB5A	ESR2		ELP1		H2BC1
	TNFRSF10A	MAP2K7			DAPK3	LCE2C	COL2A1	CSNK2A2	RAB7A	GSK3A		ENG		H2BC10
	TNFRSF10B	MAPK1			DAXX	LIG3	CP	CTLA4	RB1CC1	C5		EP300		H2BC11
	TNFSF10	MAPK3			DDIT3	LINC00336	CR1	CTNNB1	RIPK1	SP1		EPO		H2BC12
	TOP3B	MAPK8			DDX3X	LINC00472	CR2	CTSB	RIPK3	C9		ERAP1		H2BC13
	TP53	MAPK8IP1			DEDD	LINC00618	CREB1	CTSD	RNF41	ATG5		ESR1		H2BC14
	TP73	MAPK9			DEDD2	LOC284561	CREBBP	CUBN	ROBO3	C6		EXT1		H2BC15
	TREX1	MBTPS2			DFFA	LOC390705	CSF1	CXCL12	ROR2	C7		F10		H2BC17
	TUBA1B	MLST8			DFFB	LONP1	CSF1R	CXCL8	RPS27A	CD74		F2		H2BC21
	TUBA4A	MTMR14			DIABLO	LPIN1	CSF2	CXCR4	RPS6KA3	EGR1		F3		H2BC3
	TUBB	MTOR			DNAJA3	LRRFIP1	CSF3	CYCS	RPTOR	NOX4		F5		H2BC4
	UBE3C	MYC			DNASE1L3	LURAP1L	CTLA4	DAPK1	SBF2	RCN1		FABP1		H2BC5
	USP9X	NAF1			DNM1L	LYRM1	CTNNA1	DAPK2	SCFD1	MKRN1		FADD		H2BC6
	VDAC1	NAMPT			DUSP19	MAFG	CTNNB1	DAPK3	SEC22B	TNFSF12		FAS		H2BC7
	VIM	NBR1			E2F1	MAP1LC3A	CTSD	DAXX	SERPINB3	UHRF1		FASLG		H2BC8
	WNK3	NCKAP1			EDN1	MAP3K11	CXADR	DDIAS	SHC1	AIFM2		FBN1		H2BC9
	XDH	NFE2L2			EGF	MAP3K5	CXCL10	DDIT3	SHFL	CTSB		FBN2		H2BU1
		NFKB1			EGFR	MAPK8	CXCL12	DES	SIGLEC15	CD40LG		FCGR2A		H3-3A
		NKX2-3			EGR1	MAPK9	CXCL8	DFFA	SIRT1	OGT		FCGR3A		H3-3B
		NLRC4			EIF2AK3	MIOX	CXCR3	DFFB	SLC1A5	BID		FGF2		H3C1
		NPC1			EIF2S1	MIR137	CXCR4	DIABLO	SLC2A12	IFNB1		FGFR1		H3C10
		NRG1			ELANE	MIR17	CYCS	DMD	SMCR8	ID1		FLNA		H3C11
		NRG2			ENDOG	miR-182-5p	CYP1A1	DNM1L	SMPD1	MIR155		FLNC		H3C12
		NRG3			EP300	MIR212	CYP2A6	DSG2	SNAP23	TLR3		FN1		H3C13
		P4HB			EPO	MIR214	DDX3X	DSP	SQSTM1	KIAA1191		FOS		H3C14
		PARK2			ERBB2	MIR30B	DNMT3A	DYNLL1	SRC	CYP3A4		FOXE3		H3C15
		PARP1			ERBB3	miR-378a-3p	DPP4	DYSF	STK11	PAK1		GAPDH		H3C2
		PEA15			ESR1	MIR424	DSE	E2F1	STK4	SGK1		GATA4		H3C3
		PELP1			ESR2	MIR4715	E2F1	ECSCR	STUB1	CDC7		GBA1		H3C4
		PEX14			EZH2	MIR6852	EGF	EGF	STX5	IDO1		GHRL		H3C6
		PEX3			F10	MIR9-1	EGFR	EGFR	STX6	SMN1		GNPTAB		H3C7
		PIK3C3			F2	MIR9-2	EGR1	EIF2AK2	TAB2	SMN2		GPT		H3C8
		PIK3R4			F2R	MIR9-3	EIF2AK3	EIF5A	TAB3	CERK		GSDME		H4-16
		PINK1			F3	MLLT1	ELANE	ELAPOR1	TFEB	TRADD		GZMB		H4C1
		PPP1R15A			F5	MMD	ELN	ENDOG	TGFBR2	TP63		H19		H4C11
		PRKAB1			F7	MMP13	ENG	EP300	TIFAB	IL1A		HAVCR1		H4C12
		PRKAR1A			F9	MT1DP	ENO2	EPO	TNF	PADI4		HBB		H4C13
		PRKCD			FADD	MT1G	EPAS1	ERBB2	TNK2	MIR214		HEY2		H4C14
		PRKCQ			FAF1	MT3	EPCAM	ERBB3	TP53	MIR22		HGF		H4C15
		PTEN			FAIM	MTCH1	EPHA2	ERN1	TRAF2	MIR221		HIF1A		H4C2
		PTK6			FAIM2	MTDH	EPO	ESR1	TRAF6	MIR101-1		HIF1A-AS1		H4C3
		RAB11A			FAM215A	MTOR	ERBB2	ESR2	TRIM28	MIR485		HLA-A		H4C4
		RAB1A			FANCD2	MUC1	ERBB3	EZH2	TSC1	MIR101-2		HLA-B		H4C5
		RAB24			FAS	MYB	ERBB4	F10	TSC2	CTSD		HLA-C		H4C6
		RAB33B			FASLG	NCF2	ETS1	F11	UBB	CLEC7A		HLA-DQB1		H4C8
		RAB5A			FASN	NEDD4L	F2	F2	UBC	OTULIN		HLA-DRB1		H4C9
		RAB7A			FCER2	NF2	F3	F3	UBE2D1	TRIM28		HMGB1		HDAC6
		RAC1			FCMR	NFS1	F5	F5	UBE2D2	STAT3		HMOX1		HMGB1
		RAF1			FGF2	NGB	FANCD2	F8	UBE2D3	PGAM5		HP		HNP1
		RB1			FGFR1	NNMT	FAS	F9	UBE2E1	HPRT1		HSP90AA1		HOTTIP
		RB1CC1			FGFR2	NOS2	FASLG	FADD	ULK1	FAP		HSPA1A		HSP90AA1
		RELA			FGFR3	NOX1	FBXW7	FAF1	ULK2	CHL1		IBSP		HSP90AB1
		RGS19			FLT3	NOX3	FCGR2B	FAM215A	VAMP7	TRIM24		ICAM1		HTRA1
		RHEB			FN1	NOX5	FCGR3A	FAS	VAMP8	TGFBR1		IFNA1		HUWE1
		RPS6KB1			FOS	NQO1	FGF1	FASLG	VCP	CDKN2A		IFNA2		ICAM1
		RPTOR			FOXO1	NR1D1	FGF2	FASN	VHL	SNCA		IFNB1		IFI16
		SAR1A			FOXO3	NR1D2	FGFR1	FGF2	VPS11	ACVR1B		IFNG		IFIH1
		SERPINA1			FOXP3	NR4A1	FGFR2	FGFR1	VPS16	DDX58		IFNGR1		IKBKE
		SESN2			G0S2	NRAS	FGFR3	FGFR2	VPS18	PYGM		IGF1		IKZF1
		SH3GLB1			GADD45A	NT5DC2	FGFR4	FGFR3	VPS33A	TARDBP		IGFBP3		IL13
		SIRT1			GADD45B	OSBPL9	FH	FHIT	VPS41	CCL2		IKBKB		IL13RA2
		SIRT2			GAPDH	OTUB1	FHIT	FLNC	VPS4B	XRCC1		IKBKG		IL18
		SPHK1			GCG	OXSR1	FLT3	FLT3	VTN	DPEP1		IKZF1		IL18BP
		SPNS1			GDF15	P4HB	FN1	FOS	XRCC5	CHMP1A		IL10		IL1A
		SQSTM1			GDNF	PANX1	FOS	FOXO1	YAP1	UBR2		IL11		IL1B
		ST13			GSK3A	PARK7	FOXP3	FOXO3		GPX4		IL12A		IL1RN
		STK11			GSK3B	PCK2	FUS	FOXP3		LAMP2		IL12B		IL27
		TBK1			GSN	PEBP1	FYN	FUT2		MPRIP		IL13		IL32
		TM9SF1			GSTP1	PEX10	G6PD	GAPDH		MTOR		IL15		IL36B
		TMEM49			GZMB	PEX12	GAPDH	GDAP1		BRAF		IL17A		IL36G
		TMEM74			H2AX	PEX2	GATA2	GDF15		AFP		IL18		IRAK3
		TNFSF10			HDAC9	PEX3	GATA4	GDNF		ACHE		IL18R1		IRF1
		TP53			HGF	PEX6	GBA	GJA1		NFAT5		IL1A		IRF2
		TP53INP2			HIF1A	PGD	GFAP	GORASP1		CXCL1		IL1B		IRF3
		TP63			HIPK2	PHF21A	GLB1	GSDMD		VIL1		IL1R1		IRGM
		TP73			HLA-DRB1	PHKG2	GNAS	GSDME		SHARPIN		IL1RAPL2		JUN
		TSC1			HMGB1	PIR	GPC3	GSK3B		CBL		IL1RN		KCNQ1OT1
		TSC2			HMGCR	PLA2G6	GRN	GSN		MAPK1		IL2		KIF23
		TUSC1			HMOX1	PLIN2	GRP	GZMB		MAPK8		IL23R		KLF3-AS1
		ULK1			HP	PLIN4	GSK3B	H2AX		TBK1		IL2RA		LINC00958
		ULK2			HRAS	PML	GZMB	HDAC1		CTSH		IL2RB		LINC-ROR
		ULK3			HSP90AA1	POM121L12	H2AX	HDAC9		GSN		IL3		LOC102724334
		USP10			HSP90AB1	POR	HAVCR2	HGF		RARG		IL32		LRPPRC
		UVRAG			HSPA1A	PRDX1	HBG1	HIF1A		BIRC3		IL33		LY96
		VAMP3			HSPA4	PRDX6	HDAC9	HINT1		CTSL		IL4		LYST
		VAMP7			HSPA5	PRKAA1	HFE	HIPK2		CTSS		IL4I1		MALAT1
		VEGFA			HSPA8	PRKAA2	HGF	HMGB1		DSTYK		IL5		MALT1
		WDFY3			HSPB1	PROM2	HIF1A	HMOX1		RNF31		IL6		MAP3K7
		WDR45			HTRA2	PSAT1	HLA-A	HRAS		TNFRSF25		IL6R		MAPK14
		WDR45L			HTT	PTEN	HLA-B	HRK		CHUK		IL6ST		MDM2
		WIPI1			IAPP	PTGS2	HLA-C	HSP90AA1		BUB1B		IL7		MEFV
		WIPI2			ICAM1	PVT1	HLA-DPB1	HSP90AB1		IRAK1		INS		MEG3
		ZFYVE1			IER3	RB1	HLA-DQB1	HSPA1A		BDNF		INSR		MELK
					IFI27	RELA	HLA-DRB1	HSPA4		EIF2AK3		IRAK1		METTL14
					IFI6	RGS4	HLA-G	HSPA5		HSPA8		IRF1		METTL3
					IFIH1	RIPK1	HMGB1	HSPB1		IFNG		IRF3		MIR103A1
					IFNA1	RPTOR	HMOX1	HSPD1		IKBKG		IRS1		MIR103A2
					IFNB1	SAT1	HRAS	HTRA2		MAPK3		ITGAM		MIR107
					IFNG	SCP2	HSP90AA1	ICAM1		NQO1		ITGB2		MIR124-1
					IGF1	SELENOS	HSPA4	IER3		TAB2		ITGB3		MIR125A
					IGF1R	SETD1B	HSPA5	IER3IP1		BECN1		JAG1		MIR135B
					IGF2	SIRT3	HSPA8	IFI27		XBP1		JAK2		MIR139
					IGFBP3	SLC16A1	HSPB1	IFNA1		TICAM1		JUN		MIR141
					IGHE	SLC1A4	HSPD1	IFNG		RBCK1		KITLG		MIR155
					IKBKB	SLC2A1	HSPG2	IGF1		SOX17		KRAS		MIR155HG
					IL10	SLC2A12	ICAM1	IGF1R		UBC		KRT18		MIR15A
					IL13	SLC2A14	ICOS	IGFBP3		BNIP3		LBP		MIR185
					IL15	SLC2A3	ICOSLG	IKBKB		HSPA4		LCN2		MIR195
					IL17A	SLC2A6	IDH1	IKBKG		TAB1		LEP		MIR200C
					IL18	SLC2A8	IDO1	IL10		AGFG1		LIF		MIR204
					IL1A	SLC39A14	IFNA1	IL13		TAB3		LINC01389		MIR20B
					IL1B	SLC7A5	IFNB1	IL15		EIF2A		LINC01672		MIR21
					IL2	SMAD7	IFNG	IL1B		MIB2		LINC02605		MIR214
					IL24	SNORA16A	IGF1	IL2		TNIP2		LITAF		MIR22
					IL2RA	SNX4	IGF1R	IL24		H1-5		LOC100287329		MIR223
					IL3	SOCS1	IGH	IL2RA		DIRAS3		LOC100506472		MIR23A
					IL4	SP1	IL10	IL3		C20orf204		LOC101448202		MIR25
					IL4R	SRC	IL11	IL4		EGFR		LOC113939944		MIR302A
					IL5	SREBF1	IL12B	IL5		JAK1		LOX		MIR30C1
					IL6	SREBF2	IL13	IL6		FLT3		LPL		MIR4306
					IL7	SRXN1	IL15	INS		IDH1		LTA		MIR448
					IL9	STEAP3	IL17A	IRF1		IDH2		LTB		MIR455
					INS	STK11	IL18	IRF3		HMOX1		LTBR		MIR485
					IRF1	STMN1	IL1A	IRS1		MMP13		MALAT1		MIR497
					IRF3	SUV39H1	IL1B	ITPR1		ATP2A1		MAP3K1		MIR520C
					IRS1	TBK1	IL2	JAG1		CAD		MAP3K14		MIR527
					ITGAL	TFAP2C	IL21	JAK1		CASP1		MAP3K5		MIR556
					ITGAM	TFR2	IL2RA	JAK2		DRD2		MAP3K7		MIR9-1
					ITGAV	TGFBR1	IL2RB	JAK3		EPAS1		MAPK1		MIR9-2
					ITGB1	TIMM9	IL3	JUN		G6PD		MAPK14		MIR9-3
					ITK	TLR4	IL4	JUP		GJA1		MAPK3		MKI67
					ITPR1	TMBIM4	IL4R	KAT5		NPM1		MAPK8		MLKL
					JAK1	TNFAIP3	IL5	KDR		TSC2		MAPKAPK2		MMP1
					JAK2	TP63	IL6	KIT		VCP		MAT2A		MPEG1
					JUN	TRIB3	IL6ST	KLHL9		VIM		MATN3		MRE11
					KAT5	TSC22D3	IL7	KRAS		ACTB		MB		MST1
					KIT	TTPA	ING1	KRT18		AHR		MBL2		MUC20
					KITLG	TUBE1	INS	LAMP2		BAX		MECOM		MYD88
					KRAS	TXNIP	IRF1	LCK		EEF2		MED12		NAIP
					KRT18	TXNRD1	IRF4	LDB3		KIF11		MEFV		NCR1
					LCK	UBC	ITGA2	LGALS1		PTPN6		MEG3		NDUFA13
					LCN2	ULK1	ITGA2B	LGALS3		RPS19		MET		NEAT1
					LEP	ULK2	ITGA4	LIM2		YWHAE		MFAP5		NEDD4
					LGALS3	USP7	ITGA6	LMNA		YWHAG		MIF		NEK7
					LMNA	VEGFA	ITGAL	LMNB1		APC		MIF4GD-DT		NFE2L2
					LTBR	VLDLR	ITGAM	LRP2		BAP1		MIR122		NFKB1
					LYN	WIPI1	ITGAV	MADD		HSP90AB1		MIR125A		NFS1
					MADD	WIPI2	ITGB1	MAP2K1		HSPD1		MIR130A		NINJ1
					MALT1	XBP1	ITGB2	MAP2K4		KRT18		MIR132		NLRC4
					MAP2K1	YWHAE	ITGB3	MAP3K1		LEF1		MIR145		NLRP1
					MAP2K4	YY1AP1	ITGB4	MAP3K5		LRP1		MIR146A		NLRP13
					MAP3K14	ZFP36	JAK1	MAP3K7		MAPKAPK2		MIR146B		NLRP3
					MAP3K5	ZFP69B	JAK2	MAPK1		NOD2		MIR155		NLRP6
					MAP3K7	ZNF419	JUN	MAPK10		PIKFYVE		MIR181A1		NLRP7
					MAPK1		KCNH2	MAPK11		PRDX1		MIR21		NLRP9
					MAPK10		KDR	MAPK14		RANBP2		MIR210		NLRX1
					MAPK14		KIR2DL1	MAPK3		RPL11		MIR214		NOS1
					MAPK3		KIR2DL3	MAPK8		SLC16A1		MIR221		NOS2
					MAPK8		KIT	MAPK8IP1		TNNT2		MIR222		NR1H2
					MAPK9		KITLG	MAPK9		TPM1		MIR223		ORMDL3
					MAPT		KLF4	MAPT		AFG3L2		MIR23A		OSM
					MCL1		KLRK1	MCL1		CLTC		MIR29A		P2RX7
					MDM2		KRAS	MDM2		HIF1A		MIR34A		PAK2
					MEF2A		KRT19	MDM4		HSPA9		MIR7-3HG		PANX1
					MET		KRT8	MEF2A		KRT1		MLKL		PARP1
					MIR142		LEP	MET		KRT14		MMP1		PCSK9
					MIR146A		LEPR	MFN2		KRT5		MMP12		PDCD6IP
					MIR155		LGALS1	MIP		KRT8		MMP13		PECAM1
					MIR16-1		LHCGR	MIR146A		MYH14		MMP14		PGF
					MIR199A1		LIG4	MIR155		NFS1		MMP2		PIF1
					MIR19B1		LMNA	MIR21		NLRP3		MMP3		PKM
					MIR21		LTA	MIR34A		PINK1		MMP8		PKN2
					MIR210		MAP2	MIR499A		PPP1CB		MMP9		POLA1
					MIR223		MAPK1	MKI67		PRPS1		MPO		POLA2
					MIR590		MAPK14	MLH1		PRSS1		MT-ATP6		POP1
					MKI67		MAPK3	MMP2		RPL5		MT-CO1		PPARG
					MLKL		MAPK8	MMP9		SLC25A1		MTHFR		PRDM1
					MMP2		MAPT	MOAP1		SLC25A13		MT-ND6		PRF1
					MMP9		MBP	MPZ		TNFRSF1B		MYC		PRIM1
					MOAP1		MCL1	MT-CYB		TPM3		MYD88		PRIM2
					MPO		MDM2	MTOR		TRAF3		MYH11		PRKN
					MTOR		MIF	MT-RNR2		TUFM		MYLK		PRMT5
					MYC		MIR19A	MYBPC3		ARHGEF2		MYLK-AS1		PRTN3
					MYCN		MIR20A	MYC		ATF4		NAGLU		PTEN
					MYH6		MIR27A	MYH6		CALM1		NDE1		PTGS2
					NDUFS4		MIR29A	MYH7		COPB2		NEK9		PTPN11
					NFE2L2		MIR34A	MYL3		DDX3X		NFE2L2		PYCARD
					NFKB1		MIR93	NAIP		DDX5		NFKB1		PYDC2
					NFKB2		MITF	NDRG1		EIF4EBP1		NFKBIA		RAB5A
					NFKBIA		MKI67	NFE2L2		FLNC		NGFR		RBBP4
					NGF		MLH1	NFKB1		HNRNPA1		NHP2		RBBP7
					NGFR		MME	NFKBIA		HNRNPA2B1		NLRP3		RIPK1
					NLRP1		MMP1	NGF		HSPA1A		NOD2		RIPK3
					NLRP3		MMP14	NGFR		IKBKE		NOP10		RNF103-CHMP3
					NOL3		MMP2	NKX2-5		IL4		NOS2		SCAF11
					NOS1		MMP3	NLRP1		IRF3		NOS3		SDHB
					NOS2		MMP9	NOL3		LTBP1		NOTCH1		SEC22B
					NOS3		MPL	NOS2		MYO5A		NPM1		SERPINB1
					NOTCH1		MPO	NOS3		MYO6		NPPA		SESN2
					NOX4		MS4A1	NOTCH1		NUP214		NR3C1		SETD7
					NPM1		MSH6	NPM1		PABPN1		NTRK1		SEZ6L2
					NR3C1		MSN	NQO1		PARK7		NUP62		SIGLEC14
					NR4A1		MTOR	NR3C1		PFKL		OGA		SIRT1
					NRAS		MUC1	NR4A1		PKM		OLR1		SLC16A4
					NRG1		MUC4	NRAS		RIPK2		OPTN		SLC30A7
					NRP1		MYC	NTRK1		TET2		OTULIN		SMIM1
					NTRK1		MYCN	NUPR1		TPM2		PARN		SNIP1
					NTRK2		MYD88	OPA1		TRAF6		PARP1		SQSTM1
					NUMA1		MYH9	OPTN		TUBA4A		PECAM1		STAT3
					ODC1		MYL2	PAK2		TUBB4A		PIK3C2A		STING1
					OLR1		MYLK	PARP1		UBE2D3		PIK3CA		STK4
					P2RX7		NANOG	PAWR		UGDH		PIK3CG		STXBP2
					PAK1		NCAM1	PCNA		CALM2		PLA2G4A		STXBP3
					PAK2		NECTIN1	PCSK9		CCT5		PLOD1		SUGT1
					PARP1		NEDD9	PDCD1		FUS		POLG		SUZ12
					PAWR		NES	PDCD10		KRT19		POLG2		TCEA3
					PCNA		NEUROD1	PDCD4		LGALS3		POMC		TET2
					PCSK9		NFATC1	PDCD5		MAP1B		PPARA		TFAM
					PDCD1		NFATC2	PDCD6		OPTN		PPARG		TFAP2A
					PDPK1		NFE2L2	PDCD6IP		PKP2		PRF1		TLR2
					PEA15		NFKB1	PEA15		RPL35		PRKG1		TLR3
					PERP		NFKBIA	PERP		RPS10		PRKN		TLR8
					PHLPP1		NGF	PIDD1		S100A4		PRL		TLR9
					PI3		NGFR	PIK3CA		UBE2L3		PROC		TNF
					PIDD1		NLRP3	PIK3CG		XRCC6		PROS1		TNFSF13B
					PIK3C2A		NOS2	PIK3R1		ACTC1		PSMD2		TP53
					PIK3CA		NOTCH2	PIM1		AHSG		PSTPIP1		TP63
					PIK3CG		NPM1	PKP2		ASIC1		PTGS1		TRAF6
					PIK3R1		NR3C1	PLEKHF1		CADM1		PTGS2		TREM1
					PIM1		NRAS	PLK1		EEF1A1		PTH		TREM2
					PLAUR		NRG1	PMAIP1		EMD		PTPN11		TRIM21
					PLG		NT5E	PML		FLII		PTPRC		TRIM24
					PLK1		NTRK1	PPARG		GBE1		PTX3		TRIM31
					PMAIP1		NTRK2	PPIA		KRT10		RANBP2		TRPM2
					PML		NTRK3	PPM1D		KRT16		RB1		TSLP
					PPARA		NUMA1	PPP1R13B		KRT6A		RELA		TUBB6
					PPARG		P2RX7	PPP1R13L		LITAF		RELT		TXNIP
					PPP1R13B		PARD3	PPP1R15A		NDUFA4		REN		UBE2D2
					PRDX2		PARK7	PRF1		NRIP1		RETN		UBE2D3
					PRF1		PARP1	PRKCA		PLEC		RIGI		UBR2
					PRKAA1		PCNA	PRKCB		PNKD		RIPK1		UCP1
					PRKCA		PDCD1	PRKCD		PPM1B		RIPK3		USF2
					PRKCD		PDCD1LG2	PRKCE		PSMA3		ROBO4		USP24
					PRKCI		PDGFB	PRKCI		RBMX		RTEL1		USP47
					PRKCQ		PDGFRA	PRKD1		RPL15		RTEL1-TNFRSF6B		USP8
					PRKCZ		PDPN	PRKN		RPS14		RUNX2		UTS2
					PRKDC		PDX1	PRPF8		RPS20		RYR1		VCAM1
					PRKN		PIK3CA	PSEN1		RPS3		SAMHD1		VDR
					PRNP		PIK3R1	PTEN		S100A10		SCARB2		VIM
					PROC		PLA2G6	PTGS2		SFPQ		SELE		VPS28
					PRPF8		PLAT	PTK2		SKP2		SELL		VPS4B
					PSEN1		PLAU	PTPA		SLC25A5		SELP		VTN
					PTEN		PLAUR	PTPMT1		STK38		SERPINA1		XIST
					PTGS2		PMS2	PTPN11		TCOF1		SERPINC1		YWHAE
					PTK2		PNP	PTPN13		TCP1		SERPINE1		YWHAZ
					PTK2B		POLE	PYCARD		TUBB4B		SGCA		ZBP1
					PTPA		POU5F1	RAC1		ULK1		SH2D1A		ZDHHC1
					PTPN11		PPARG	RAF1		VDAC2		SIL1		ZFAS1
					PTPN13		PRF1	RARA		XRCC5		SLC12A5-AS1		ZNF532
					PTPRC		PRKCA	RASGRP1		XRN2		SLC17A5
					PYCARD		PRKCB	RB1		AP2S1		SLC22A12
					RAC1		PRKDC	RELA		BANF1		SLC25A19
					RAF1		PROM1	RET		CALM3		SLC2A1
					RARA		PSAP	RIPK1		CALU		SLC2A10
					RB1		PSCA	RIPK2		CAPZA1		SMAD2
					RB1CC1		PTCH1	RIPK3		CNBP		SMAD3
					RELA		PTEN	RNASEL		COPA		SMAD4
					RET		PTGS2	RNF7		CUL4A		SMAD5-AS1
					RFFL		PTHLH	RPS3		HNRNPU		SMAD6
					RHOA		PTPN11	RPS6KB1		KHDRBS1		SMPD1
					RIPK1		PTPN22	S100A9		KLF6		SOD1
					RIPK3		PVR	SCN5A		KRT2		SOD2
					RNF34		RAC1	SEPTIN4		KRT7		SOD2-OT1
					ROCK1		RB1	SFN		KRT9		SP1
					RPS6KB1		RELA	SH3KBP1		LGALS1		SPP1
					S100A9		RET	SHC1		MYO1C		SRC
					SELL		RHD	SIRT1		NCL		SRFBP1
					SERPINC1		RIPK1	SIVA1		NSUN2		STAC3
					SERPINE1		RIPK3	SLC25A4		PABPC1		STAT1
					SET		ROS1	SMPD1		PCBP1		STAT3
					SFPQ		RPS27A	SNCA		PCM1		STAT4
					SFRP1		S100B	SOCS3		PRPF8		STEAP4
					SFRP2		SCN4A	SOD1		RNGTT		STING1
					SFTPD		SCN5A	SOD2		RPL10A		TANK
					SHC1		SELE	SOS1		RPL13		TERC
					SIAH1		SELL	SP1		RPL13A		TERT
					SIRT1		SELP	SPHK1		RPL22		TGFA
					SIVA1		SEMA3A	SPP1		RPL26		TGFB1
					SKP2		SERPINA3	SQSTM1		RPL27		TGFB2
					SMAD2		SERPINE1	SRC		RPL7		TGFB3
					SMAD7		SHC1	SREBF1		RPL7A		TGFBR1
					SMPD1		SLC4A1	STAT1		RPS12		TGFBR2
					SMPD2		SMARCA4	STAT3		RPS13		THBD
					SOCS3		SMN1	STAT5A		RPS17		THBS1
					SOD1		SNCA	STIM1		RPS24		THSD4
					SOD2		SOD1	STK11		RPS26		TICAM1
					SP1		SOD2	STK17B		RPS27		TIMP1
					SPP1		SOX2	STK24		RPS6		TIMP3
					SPTAN1		SOX9	STK3		S100A6		TINF2
					SQSTM1		SP1	STK4		SLC25A10		TLR2
					SRC		SPP1	STYXL1		SLC30A9		TLR3
					STAT1		SRC	SUMO1		TANK		TLR4
					STAT3		SST	SYVN1		TNFRSF8		TLR9
					STAT5B		STAT1	TAF6		TUBA1B		TNF
					STAT6		STAT3	TAFAZZIN		TUBA1C		TNFAIP1
					STK11		STAT5A	TCN1		AGO2		TNFAIP2
					STK3		STK11	TCN2		AP2B1		TNFAIP3
					STK4		SYK	TERT		ATAD3A		TNFAIP6
					SUMO1		TBK1	TET2		BCLAF1		TNFAIP8
					SYK		TCL1A	TGFB1		CCT3		TNFAIP8L1
					TERT		TERT	TGM2		DNAJA1		TNFAIP8L2
					TET2		TET2	TIA1		DYNLL1		TNFAIP8L3
					TFPI		TF	TIMP1		EIF4B		TNFRSF10A
					TGFA		TFRC	TLR2		ELAVL1		TNFRSF10B
					TGFB1		TGFA	TLR3		IGF2BP3		TNFRSF10C
					TGFBR1		TGFB1	TLR4		IVNS1ABP		TNFRSF10D
					THBS1		TGFB2	TMBIM6		MAP1LC3A		TNFRSF11A
					TIMP1		TGFBR2	TMEM43		PAWR		TNFRSF11B
					TIMP3		TGM2	TNF		PDIA4		TNFRSF12A
					TLR2		TH	TNFAIP3		PSMC4		TNFRSF13B
					TLR3		THBD	TNFRSF10A		PYCARD		TNFRSF13C
					TLR4		THBS1	TNFRSF10B		RPL12		TNFRSF14
					TMBIM1		THPO	TNFRSF10C		RPL23A		TNFRSF17
					TMBIM4		THY1	TNFRSF10D		RPL3		TNFRSF18
					TNF		TIMP1	TNFRSF11B		RPL4		TNFRSF19
					TNFAIP3		TJP1	TNFRSF12A		RPL9		TNFRSF1A
					TNFRSF10A		TLR2	TNFRSF1A		RPLP2		TNFRSF1B
					TNFRSF10B		TLR3	TNFRSF1B		RPS23		TNFRSF21
					TNFRSF10C		TLR4	TNFRSF21		RPS29		TNFRSF25
					TNFRSF10D		TLR7	TNFRSF25		SLC25A6		TNFRSF4
					TNFRSF11B		TLX1	TNFSF10		SNRPE		TNFRSF6B
					TNFRSF12A		TNF	TNFSF11		SRSF1		TNFRSF8
					TNFRSF1A		TNFRSF10A	TNFSF12		SVIL		TNFRSF9
					TNFRSF1B		TNFRSF10B	TNFSF13B		TUBB6		TNFSF10
					TNFRSF21		TNFRSF10C	TNNI3		CCNT1		TNFSF11
					TNFRSF25		TNFRSF10D	TNNT2		CCT6A		TNFSF12
					TNFRSF8		TNFRSF11A	TOP1		CCT8		TNFSF12-TNFSF13
					TNFSF10		TNFRSF1A	TP53		DDX17		TNFSF13
					TNFSF11		TNFRSF1B	TP53AIP1		DNAJA2		TNFSF13B
					TNFSF12		TNFRSF8	TP53BP2		FIP1L1		TNFSF14
					TNFSF13B		TNFSF10	TP63		HSPA1B		TNFSF15
					TNNI3		TNFSF11	TP73		IGF2BP1		TNFSF18
					TOP1		TNFSF13B	TPM1		IL24		TNFSF4
					TP53		TOP2A	TRADD		IQSEC1		TNFSF8
					TP63		TP53	TRAF1		MVP		TNFSF9
					TP73		TP63	TRAF2		MYL6		TONSL
					TRADD		TP73	TRAF3		PDLIM7		TP53
					TRAF1		TRA	TRAF6		RIOK1		TRADD
					TRAF2		TRAF6	TRIAP1		RPS16		TRAF1
					TRAF5		TRB	TSC2		SF1		TRAF2
					TRIAP1		TRD	TTN		SSBP1		TRAF3
					TXN		TRG	TXN		SYNCRIP		TRAF4
					ULK1		TSC1	UACA		ADAMTSL4		TRAF5
					UNC5A		TSC2	VCP		BAG2		TRAF6
					UNC5B		TTN	VDAC1		CEP170		TRAP1
					VCAM1		TTR	VEGFA		CLINT1		TREX1
					VDAC1		TXN	VHL		COPS2		TRPS1
					VEGFA		TYR	VIM		CPSF3		TRPV4
					VHL		VCAM1	VWF		CPSF6		TYK2
					VIM		VCP	WWOX		GOSR1		TYMS
					WWOX		VDR	XAF1		HNRNPF		UBC
					XBP1		VEGFA	XBP1		HNRNPH1		UMOD
					XIAP		VHL	XIAP		HNRNPH3		USB1
					YAP1		VIM	YAP1		HNRNPL		VCAM1
					YWHAB		VIP	YWHAB		HNRNPM		VDR
					YWHAE		VTCN1	YWHAE		HOOK1		VEGFA
					YWHAG		VWF	YWHAG		KRT86		VWF
					YWHAH		WT1	YWHAH		LARP1		WNT5A
					YWHAQ		XIAP	YWHAQ		LRRFIP2		WRAP53
					YWHAZ		XRCC5	YWHAZ		MPP1		XIAP
					ZC3H12A		XRCC6	YY1		MRPS12		ZFP36
